# Supplementary material for: Chronological Changes in Gonadotropin-Releasing Hormone 1, Gonadotropins, and Sex Steroid Hormones along the Brain–Pituitary–Gonadal Axis during Gonadal Sex Differentiation and Development in the Longtooth Grouper, Epinephelus bruneus
Source: Cells. 2023 Nov 16;12(22):2634. doi: 10.3390/cells12222634 (PMC10670822; doi:10.3390/cells12222634)
Supplement: Supplementary file 1 [file cells-12-02634-s001.zip]

Archive with 1 entries (1 files):
- cells-2629522-supplementary.pdf
